# Supplementary material for: A metabolic modeling approach reveals promising therapeutic targets and antiviral drugs to combat COVID-19
Source: Sci Rep. 2021 Jun 7;11:11982. doi: 10.1038/s41598-021-91526-3 (PMC8184994; doi:10.1038/s41598-021-91526-3)
Supplement: Supplementary file 1 — Supplementary Information 1. [file 41598_2021_91526_MOESM1_ESM.xlsx]

## Sheet: Enzyme-virus interactions
GPX1--SARS-CoV2 nsp5_C145A
LOX--SARS-CoV2 orf8
UGGT2--SARS-CoV2 orf8
ATE1--SARS-CoV2 nsp8
SLC25A21--SARS-CoV2 M
BCKDK--SARS-CoV2 nsp12
ACAD9--SARS-CoV2 orf9c
ACADM--SARS-CoV2 M
GGH--SARS-CoV2 orf8
PRKAR2B--SARS-CoV2 nsp13
ALG11--SARS-CoV2 nsp4
SCARB1--SARS-CoV2 nsp7
MYCBP2--SARS-CoV2 nsp12
HS6ST2--SARS-CoV2 orf8
PTGES2--SARS-CoV2 nsp7
MARK2--SARS-CoV2 orf9b
POR--SARS-CoV2 nsp2
SIRT5--SARS-CoV2 nsp14
CIT--SARS-CoV2 nsp13
CYB5R3--SARS-CoV2 nsp7
MARK3--SARS-CoV2 orf9b
PRKACA--SARS-CoV2 nsp13
THTPA--SARS-CoV2 orf10
AGPS--SARS-CoV2 nsp7
CWC27--SARS-CoV2 E
NAT14--SARS-CoV2 nsp7
NUP210--SARS-CoV2 nsp4
MEPCE--SARS-CoV2 nsp8
TARS2--SARS-CoV2 M
POLA2--SARS-CoV2 nsp1
NDUFB9--SARS-CoV2 orf9c
FKBP10--SARS-CoV2 orf8
PPT1--SARS-CoV2 orf10
ETFA--SARS-CoV2 M
COLGALT1--SARS-CoV2 nsp1
CHPF--SARS-CoV2 orf8
HECTD1--SARS-CoV2 nsp8
ACSL3--SARS-CoV2 nsp7
NUP58--SARS-CoV2 nsp9
SLC30A7--SARS-CoV2 M
NUP88--SARS-CoV2 nsp9
TBK1--SARS-CoV2 nsp13
CHPF2--SARS-CoV2 orf8
NEK9--SARS-CoV2 nsp9
HS2ST1--SARS-CoV2 nsp7
SCCPDH--SARS-CoV2 nsp7
MARK1--SARS-CoV2 orf9b
ALG5--SARS-CoV2 orf3a
PPIL3--SARS-CoV2 nsp12
PIGS--SARS-CoV2 orf9c
TRMT1--SARS-CoV2 nsp5_C145A
RNF41--SARS-CoV2 nsp15
GLA--SARS-CoV2 nsp14
ATP6AP1--SARS-CoV2 nsp6
ATP1B1--SARS-CoV2 M
GPAA1--SARS-CoV2 orf9c
NUP214--SARS-CoV2 nsp9
DNMT1--SARS-CoV2 orf8
SLC27A2--SARS-CoV2 nsp2
COMT--SARS-CoV2 nsp7
CSNK2A2--SARS-CoV2 N
ZDHHC5--SARS-CoV2 Spike
NUP98--SARS-CoV2 orf6
PIGO--SARS-CoV2 orf9c
HMOX1--SARS-CoV2 orf3a
AASS--SARS-CoV2 M
PMPCA--SARS-CoV2 M
NARS2--SARS-CoV2 nsp8
MOGS--SARS-CoV2 nsp7
NUP54--SARS-CoV2 nsp9
PRKAR2A--SARS-CoV2 nsp13
NGLY1--SARS-CoV2 orf8
RIPK1--SARS-CoV2 nsp12
ATP6V1A--SARS-CoV2 M
MAT2B--SARS-CoV2 nsp9
POLA1--SARS-CoV2 nsp1
FKBP7--SARS-CoV2 orf8
CSNK2B--SARS-CoV2 N
DPH5--SARS-CoV2 orf9b
PLOD2--SARS-CoV2 orf8
FAR2--SARS-CoV2 orf9c
ALG8--SARS-CoV2 orf9c
SLC30A6--SARS-CoV2 orf9c
NUP62--SARS-CoV2 nsp9
DCTPP1--SARS-CoV2 orf9b
IMPDH2--SARS-CoV2 nsp14
MIB1--SARS-CoV2 nsp9
SLC44A2--SARS-CoV2 E
USP13--SARS-CoV2 nsp13
PLD3--SARS-CoV2 orf8

## Sheet: Target reactions
This list contains the human enzymes selected as targets, followed by their associated reactions (reaction id and stoichometric equation),
the reaction rates predicted by the model (negative values imply the reaction proceeding backwards) and the ratio (fitness) by which the biomass of healthy cells and the virion
production of infected cells decrease when the reaction is constrained to have 0.1 times its initial flux.
SLC27A2--SARS-CoV2 nsp2
HMR_0349	AMP[c] + PPi[c] + linolenoyl-CoA[c] <=> ATP[c] + CoA[c] + linolenate[c]
Metabolic flux (mmol/(h g-DW):	-0.000419572
Fitness of healty lung cells:	0.972904
Fitness of infected cells:	0.2323
NAT14--SARS-CoV2 nsp7
HMR_2486	(5Z,8Z,11Z,14Z,17Z)-eicosapentaenoyl-CoA[c] + malonyl-CoA[c] => 3-oxo-docosa-7,10,13,16,19-all-cis-pentaenoyl-CoA[c] + CO2[c] + CoA[c]
Metabolic flux (mmol/(h g-DW):	0.000171025
Fitness of healty lung cells:	1
Fitness of infected cells:	0.366942
ZDHHC5--SARS-CoV2 Spike
palm_S	S_gly + palmitoyl-CoA[c] => S_gly_pal + CoA[c]
Metabolic flux (nmol/(h g-DW):	1.08
Fitness of healty lung cells:	1
Fitness of infected cells:	0.1
ALG11--SARS-CoV2 nsp4
HMR_7270	G10526[c] + GDP-mannose[c] => G00006[c] + GDP[c]
Metabolic flux (mmol/(h g-DW):	2.59036e-05
Fitness of healty lung cells:	1
Fitness of infected cells:	0.1
ALG5--SARS-CoV2 orf3a
HMR_7278	UDP-glucose[r] + dolichyl-phosphate[r] => UDP[r] + dolichyl-D-glucosyl-phosphate[r]
Metabolic flux (mmol/(h g-DW):	7.77107e-05
Fitness of healty lung cells:	1
Fitness of infected cells:	0.1
AGPS--SARS-CoV2 nsp7
HMR_7594	acylglycerone-phosphate[p] + hexadecanol[p] => palmitate[p] + alkyl-glycerone-3-phosphate[p]
Metabolic flux (mmol/(h g-DW):	0.0150309
Fitness of healty lung cells:	1
Fitness of infected cells:	0.1
ALG8--SARS-CoV2 orf9c
HMR_7280	G10598[r] + dolichyl-D-glucosyl-phosphate[r] => G10599[r] + dolichyl-phosphate[r]
Metabolic flux (mmol/(h g-DW):	2.59036e-05
Fitness of healty lung cells:	1
Fitness of infected cells:	0.1
FAR2--SARS-CoV2 orf9c
HMR_0703	2 H+[p] + 2 NADPH[p] + palmitoyl-CoA[p] => CoA[p] + 2 NADP+[p] + hexadecanol[p]
Metabolic flux (mmol/(h g-DW):	0.0150309
Fitness of healty lung cells:	1
Fitness of infected cells:	0.1
ALG11--SARS-CoV2 nsp4
HMR_7269	G00005[c] + GDP-mannose[c] => G10526[c] + GDP[c]
Metabolic flux (mmol/(h g-DW):	2.59036e-05
Fitness of healty lung cells:	1
Fitness of infected cells:	0.1
CYB5R3--SARS-CoV2 nsp7
HMR_2472	H+[c] + NADPH[c] + O2[c] + linolenoyl-CoA[c] => (6Z,9Z,12Z,15Z)-octadecatetraenoyl-CoA[c] + 2 H2O[c] + NADP+[c]
Metabolic flux (mmol/(h g-DW):	0.000233072
Fitness of healty lung cells:	0.979008
Fitness of infected cells:	0.409505
ACSL3--SARS-CoV2 nsp7
HMR_0349	AMP[c] + PPi[c] + linolenoyl-CoA[c] <=> ATP[c] + CoA[c] + linolenate[c]
Metabolic flux (mmol/(h g-DW):	-0.000419572
Fitness of healty lung cells:	0.972904
Fitness of infected cells:	0.2323
