# Supplementary material for: A metabolic modeling approach reveals promising therapeutic targets and antiviral drugs to combat COVID-19
Source: Sci Rep. 2021 Jun 7;11:11982. doi: 10.1038/s41598-021-91526-3 (PMC8184994; doi:10.1038/s41598-021-91526-3)
Supplement: Supplementary file 4 — Supplementary Information 4. [file 41598_2021_91526_MOESM4_ESM.xlsx]

## Sheet: Sheet1
Gene	Uniprot ID	Ihibitor	CID	affinity (kcal/mol)
FACR2	Q96K12	Lonafarnib	148195	-10.9
FACR2	Q96K12	Tipifarnib	159324	-9.5
ALG8	Q9BVK9	Castanospermine	54445	-5.5
ALG11	Q2TAA5	FM19G11	1730746	-8
CYB5R3	P00387	Propylthiouracil (PTU)	657298	-5.4
CYB5R3	P00387	ZINC39395747	-	-7.5
CYB5R3	P00387	ZINC05626394	-	-6.5
ACSL3	O95573	Triacsin C	9576787	-6.1
SLC27A2	O14975	Diclofenac	3033	-7.2
ZDHHC5	Q9C0B5	2-bromopalmitate	82145	-4.6	(homology model is kinda small)
ID	ligand ID	name	affinity (kcal/mol)
O00116	1DO	1-DODECANOL	-6.6
O00116	CID_6857386	acylglycerone phosphate	-5.6
O95573	ATP	ATP	-7.7
O95573	ACO	ACETYL COENZYME *A	-6.2
Q2TAA5	CID_135398627	GDP-mannose	-7.8
Q8IVS2	CID_644066	Malonyl-CoA	-5.9
Q8WUY8	CID_644066	Malonyl-CoA	-5.9
Q96K12	CID_5884	NADPH	-9.5
Q9BVK2	LMH	glucosyl-dolichol phosphate	-7
Q9Y673	CID_53477679	UDP-D-glucose	-7.4
Q9Y673	CID_24892715	Dolichyl phosphate	-5.3
